# Supplementary material for: ﻿The systematic position of puzzling Sino-Himalayan Lophocoleasikkimensis (Lophocoleaceae, Marchantiophyta) is identified
Source: PhytoKeys. 2022 Aug 25;206:1–24. doi: 10.3897/phytokeys.206.84227 (PMC9848986; doi:10.3897/phytokeys.206.84227)
Supplement: XML Treatment for Cryptolophocolea sikkimensis [file phytokeys.206.84227-treatment1.xml]

<!DOCTYPE tp:taxon-treatment
  PUBLIC "-//TaxonX//DTD Taxonomic Treatment Publishing DTD v0 20100105//EN" "tax-treatment-NSO.dtd">
<tp:taxon-treatment xmlns:tp="http://www.plazi.org/taxpub"><tp:treatment-meta><kwd-group><label>Taxon classification</label><kwd>
              <named-content content-type="kingdom">Plantae</named-content>
            </kwd><kwd>
              <named-content content-type="order">Jungermanniales</named-content>
            </kwd><kwd>
              <named-content content-type="family">Lophocoleaceae</named-content>
            </kwd></kwd-group><mixed-citation publication-type="journal"><person-group><name><surname>Bakalin</surname><given-names>Vadim A.</given-names></name><name><surname>Maltseva</surname><given-names>Yulia D.</given-names></name><name><surname>Klimova</surname><given-names>Ksenia G.</given-names></name><name><surname>Nguyen</surname><given-names>Van Sinh</given-names></name><name><surname>Choi</surname><given-names>Seung Se</given-names></name><name><surname>Troitsky</surname><given-names>Aleksey V.</given-names></name></person-group><article-title>﻿The systematic position of puzzling Sino-Himalayan <italic><tp:taxon-name><tp:taxon-name-part taxon-name-part-type="genus" reg="Lophocolea">Lophocolea</tp:taxon-name-part><tp:taxon-name-part taxon-name-part-type="species" reg="sikkimensis">sikkimensis</tp:taxon-name-part></tp:taxon-name></italic> (<tp:taxon-name><tp:taxon-name-part taxon-name-part-type="genus" reg="Lophocoleaceae">Lophocoleaceae</tp:taxon-name-part></tp:taxon-name>, <tp:taxon-name><tp:taxon-name-part taxon-name-part-type="phylum">Marchantiophyta</tp:taxon-name-part></tp:taxon-name>) is identified</article-title><source>PhytoKeys</source><day>25</day><month>08</month><year>2022</year><volume>206</volume><fpage>1</fpage><lpage>24</lpage><pub-id pub-id-type="doi">10.3897/phytokeys.206.84227</pub-id></mixed-citation></tp:treatment-meta><tp:nomenclature><label>﻿</label><tp:taxon-name>
            <object-id xmlns:xlink="http://www.w3.org/1999/xlink" content-type="arpha" xlink:type="simple">06315E81-EC50-5B2D-8B98-02D8FF23129C</object-id>
            <tp:taxon-name-part taxon-name-part-type="genus" reg="Cryptolophocolea">Cryptolophocolea</tp:taxon-name-part>
            <tp:taxon-name-part taxon-name-part-type="species" reg="sikkimensis">sikkimensis</tp:taxon-name-part>
          </tp:taxon-name><tp:taxon-authority>(Steph.) Bakalin &amp; Maltseva</tp:taxon-authority><tp:taxon-status xmlns:xlink="http://www.w3.org/1999/xlink" xlink:type="simple">comb. nov.</tp:taxon-status></tp:nomenclature><tp:treatment-sec sec-type="Basionym" id="SECID0ENRCI"><title>Basionym.</title><p><italic><tp:taxon-name><tp:taxon-name-part taxon-name-part-type="genus" reg="Herpocladium">Herpocladium</tp:taxon-name-part><tp:taxon-name-part taxon-name-part-type="species" reg="sikkimense">sikkimense</tp:taxon-name-part></tp:taxon-name></italic> Steph., Sp. Hepat. (Stephani) 6: 349, 1922 (=<italic><tp:taxon-name><tp:taxon-name-part taxon-name-part-type="genus" reg="Lophocolea">Lophocolea</tp:taxon-name-part><tp:taxon-name-part taxon-name-part-type="species" reg="sikkimensis">sikkimensis</tp:taxon-name-part></tp:taxon-name></italic> (Steph.) Herzog &amp; Grolle, Rev. Bryol. Lichénol. 27 (3/4): 164, 1958 [1959])</p></tp:treatment-sec></tp:taxon-treatment>
